# Supplementary material for: Effects of different parameters of Tai Chi on the intervention of chronic low back pain: A meta-analysis
Source: PLoS One. 2024 Jul 9;19(7):e0306518. doi: 10.1371/journal.pone.0306518 (PMC11232984; doi:10.1371/journal.pone.0306518)
Supplement: S1 Data — (XLSX) [file pone.0306518.s003.xlsx]

## Sheet: Sheet1
number	author	year	region	name of study	Whether or not to be selected	Reasons for non-selection	object of study	Interventions	Control measures	outcome indicator	Research design	school	Duration	frequency	cycle	experimental group															control group
																sample size	age	adverse reaction	VAS		NRS		ODI		RMDQ		PF		RP		sample size	age	adverse reaction	VAS		NRS		ODI		RMDQ		PF		RP
																			pre	post	pre	post	pre	post	pre	post	pre	post	pre	post				pre	post	pre	post	pre	post	pre	post	pre	post	pre	post
1	Zhao WN	2016	CN	An empirical study of the efficacy of tai chi exercise in patients with low back pain	×	outcome variables vary	LBP	TC	Core Stabilization Training \No	ODI, Bend Over and Pick Up		Chen	60	3	12	14	58.92±3.65	——					28.78±12.57	6.78±7.56							13	55.18±2.03						32.68±11.97	24.72±8.76
2	Zeng J	2021	CN	A comparative study of the effects of aquatic Tai Chi and core stability training on patients with chronic lower back pain	×	interventions vary	CLBP	AC	Core Stabilization Training	VAS, RMDQ, surface EMG		NR	45	3	6	18	29.64±9.19	——	4.53±0.70	2.64±1.00					9.21±3.68	5.88±3.21					19	30.21±10.43		4.45±0.60	2.84±1.39					8.15±2.62	5.27±2.45
3	Lu ML	2017	CN	Observation on the rehabilitation efficacy of tai chi exercise on patients with lumbar muscle strain injury	√		CLBP	TC	routine care	SF-36、VAS		Yang	40	5	12	54	63.37±6.59	——	7.80±3.03	5.68±0.37							63.82±17.10	77.35±1.89	38.82±37.08	65.36±4.34	54	61.97±6.00	——	8.26±3.27	6.66±0.37							57.11±18.98	69.49±1.78	42.11±38.16	65.21±4.50
4	Liu C	2003	CN	Observation on the therapeutic effect of Tuina with Taiji exercise on chronic lumbar muscle strains	×	outcome variables vary	CLBP	massages+TC	Massage	healing effect
5	Chen Z	2022	CN	Evaluation of the effectiveness of the International Classification of Functioning, Disability and Health Rehabilitation Suite (ICF-RS) for Tai Chi in water in elderly patients with nonspecific lower back pain	×	outcome variables vary	NLBP	AC	Core Stabilization Training	ICF-RS
6	Zeng KX	2013	CN	Clinical observation on 30 cases of chronic lumbar muscle strain treated by Zeng's Taiji tuina	×	interventions vary	CLBP	TC Technique Massage	Regular Massage
7	Liu J	2018	CN	An event-related potential study of the effects of tai chi practice in patients with chronic nonspecific lower back pain	×	repeated publication of data	CNLBP	TC	Core Stabilization Training	EEG, ODI		Chen	60	3	12
8	Chen LX	2006	CN	Relief of nonspecific low back pain in middle-aged and elderly women by different modes of aerobic exercise	×	outcome variables vary	NLBP	TC	Fitness Yoga \ Fitness Walk	Neuromuscular, healing effect
9	Lin ZG	2015	CN	Improvement of proprioception in patients with chronic low back pain by Taiji cloud hand in 30 cases	√		CLBP	massages+TC	Massage	VAS, Motion Control Assessment and Training System		NR	NR	6	2	30	41.00±9.22	——	5.23±0.57	1.78±0.24											30	41.00±9.22	——	5.61±0.65	2.90±0.37
10	Fan WX	2018	CN	Effect of long-term taijiquan training cycle on the therapeutic effect of moxibustion in middle-aged and elderly patients with lumbar muscle strain injury	√		CLBP	TC+moxibustion	moxibustion (Chinese medicine)	VAS、ROM		NR	70	7	12	20	56.4±9.12	——	6.12±0.43	3.34±0.19											20	55.7±8.64	——	6.08±0.40	4.13±0.25
11	Tong X	2017	CN	Effects of modified taijiquan "flash-through-back" method on lumbosacral multifidus muscle function in patients with chronic nonspecific lower back pain	×	interventions vary	CNLBP	TC	Core Stabilization Training	VAS, surface EMG, isometric muscle strength		NR	30	3	12	35	42.3土4.26	——	5.32土0.46	2.92土0.33											36	41.6土4.09		5.46土0.51	2.88土0.42
12	Wang JZ	2020	CN	A study of the effect of Tai Chi in water on patients with chronic nonspecific low back pain	√		CNLBP	AC	Physical factor placebo	RMDQ, NPRS, SF-36, postural control capability		NR	45	3	6	18	31.06±8.76	——			5.67±0.77	2.68±0.45			9.83±3.28	4.67±1.51	55.01±6.11	59.27±6.82	49.17±6.70	53.81±7.72	18	29.06±9.53	——			5.34±0.71	3.22±0.52			9.11±4.04	6.64±1.29	55.91±6.58	56.56±7.98	50.67±5.22	51.75±6.25
13	Wang R	2021	CN	Effects of simplified tai chi on the pressure pain threshold of low back muscles and dysfunction in patients with low back pain	√		CLBP	TC	routine care	NRS, RMDQ, ODI, etc.		Yang	60	3	12	10	65.10±3.57	——			3.70±0.95	2.30±0.76	0.22±0.06	0.14±0.02	12.60±3.95	8.30±1.26					10	62.30±3.65	——			3.90±1.29	3.70±0.46	0.23±0.11	0.22±0.06	12.00±4.37	10.80±1.77
14	Peng SH	2018	CN	Clinical observation on the intervention of simplified tai chi with abdominal breathing training on lower back pain in elderly people	×	research content vary	LBP	TC	no	ODI、VAS
15	Zhang DY	2011	CN	Therapeutic efficacy of traditional Chinese medicine combined with taijiquan in treating chronic low back pain	×	outcome variables vary	CLBP	TC+TCM	TCM	healing effect
16	Shen J	2021	CN	Clinical Therapeutic Observations on Tui Na Combined with Taiji Pile Standing Exercises in the Treatment of Nonspecific Low Back Pain	√		NLBP	massages+TC	Massage	ODI、VAS		NR	NR	7	2	40	36±11.39	——	6.41±0.93	1.12±0.69			52.41±5.98	15.32±4.50							40	35.38±8.76	——	6.30±1.03	2.33±0.78			53.30±6.07	23.33±5.21
17	Amanda M. Hall	2015	UK	Does pain-catastrophising mediate the effect of tai chi on treatment outcomes for people with low back pain?	×	repeated publication of data	NLBP	TC	routine care	NRS, Disability-Related Index
18	Amanda M. Hall	2011	Australia	Tai Chi Exercise for Treatment of Pain andDisability in People With Persistent Low BackPain: A Randomized Controlled Trial	√		CNLBP	TC	routine care	NRS, RMDQ, Pain Disability Index, Quebec Disability Questionnaire		NR	40	2	10	80	43.4±13.5	4			4.4±0.4	3.4±0.4			10.2±1.1	7.01±0.57					80	44.3±13.0	——			4.44±0.45	4.7±0.5			9.1±1.1	8.1±0.55
19	Liye Zou	2019	CN	The Effects of Tai Chi Chuan Versus Core Stability Training on Lower-Limb Neuromuscular Function in Aging Individuals with Non-Specific Chronic Lower Back Pain	×	repeated publication of data	CNLBP	TC	Core Stabilization Training \No	VAS, neuromuscular function		Chen	60	3	12	15	58.13 ± 5.38	——	5.67 ± 0.81	3.47 ± 0.99											15	58.4 ± 5.08		5.67 ± 0.72	4.27 ± 0.79
20	Wu Weifen	2013	CN	Effectiveness of Tai Chi Practice for Non-Specific Chronic Low Back Pain on Retired Athletes: A Randomized Controlled Study	√		CNLBP	TC	no	VAS		Chen	45	5	12	141	37.5 ± 5.2	——	5.26 ± 1.08	2.72 ± 0.32											47	38.2 ± 5.8	——	5.14 ± 0.97	3.6±0.45
21	Rui Wang	2022	CN	Tai Chi Quan Versus Physical Therapy on Pain and Cognitive Performance for Elderly People With Chronic Low Back Pain: Study Protocol for a Randomized Controlled Trial	×	Research program	CLBP	TC	physiotherapy	NRS, RMDQ, Quantitative Sensory Testing of the Lumbar Spine, Balance, Cognitive Functioning, Psychosocial Functioning, Cost-Effectiveness, Adherence, and Adverse Events			60	3	12
22	Ruihan Wan	2022	CN	Effect of different weekly frequencies of Chen-style Tai Chi in elders with chronic non-specific low back pain: study protocol for a randomised controlled trial	×	Research program
23	Karen J. Sherman, PhD	2020	UK	T'ai Chi for Chronic Low Back Pain in Older Adults: A Feasibility Trial	×	outcome variables vary	CLBP	TC	routine care	Follow-up rates, adherence, classroom attendance, family practice, etc.		Yang	60	2	12
24	Tamsin L. Lee	2020	UK	The Benefits of T'ai Chi for Older Adults with Chronic Back Pain: A Qualitative Study	×	Experimental designs vary	CLBP	TC	-		qualitative research
25	Amanda M Hall	2009	UK	A randomized controlled trial of tai chi for long-term low back pain (TAI CHI): Study rationale, design, and methods	×	Research program
26	Jing Liu	2019	CN	Chen-Style Tai Chi for Individuals (Aged 50 Years Old or Above) with Chronic Non-Specific Low Back Pain: A Randomized Controlled Trial	√		CNLBP	TC	no	VAS, Active Position Sense		Chen	60	3	12	15	58.13 ± 5.38	——	5.67 ± 0.81	3.47 ± 0.99											15	58.4 ± 5.08	——	5.85±0.89	5.85±0.8
27	Arnold YL Wong	2017	HK	Low back pain in older adults: risk factors, management options and future directions	×	Experimental designs vary					summarize
28	Akram Muharram	2011	CN	Shadowboxing for Relief of Chronic Low Back Pain	√		CLBP	TC	routine care	VAS、SF-36		Chen	60	6	4	82	43.6	——	53.3±1.11	4.12±0.78							45.8±4.3	49.1±4.5	49.6±4.5	51.4±4.4	82	43.3	——	5.33±0.87	5.31±0.83							45.1±4.6	45.1±3.3	48.8±4.5	48.5±4.1
29	Li T	2023	CN	Therapeutic effect of Shi's acupuncture therapy combined with taijiquan in the treatment of chronic nonspecific low back pain	×	interventions vary	CNLBP	TC	Acupuncture + medication	VAS、ODI		Chen	30	5	4	20	44.7±10.1	——	7.70±0.98	2.25±0.79			58.7±8.21	20.4±4.38							20	46.0±8.6		7.50±0.96	2.95±0.94			61.70±7.08	27.60±6.64
